# Supplementary material for: A safety study of transumbilical single incision versus conventional laparoscopic surgery for colorectal cancer: study protocol for a randomized controlled trial
Source: Trials. 2015 Nov 30;16:539. doi: 10.1186/s13063-015-1067-5 (PMC4663734; doi:10.1186/s13063-015-1067-5)
Supplement: Additional file 1: — Operation procedure 1-6. (ZIP 89284 kb) [file 13063_2015_1067_MOESM1_ESM.zip]

Archive with 6 entries (6 files):
- 1435544499178834_add1.mp4
- 1435544499178834_add2.mp4
- 1435544499178834_add3.mp4
- 1435544499178834_add4.mp4
- 1435544499178834_add5.mp4
- 1435544499178834_add6.mp4
